# Supplementary material for: In vivo imaging reveals sigmoidal growth kinetic of β-amyloid plaques
Source: Acta Neuropathol Commun. 2014 Mar 28;2:30. doi: 10.1186/2051-5960-2-30 (PMC4050984; doi:10.1186/2051-5960-2-30)
Supplement: Additional file 2: Figure S1 — (a) Plaque volume data of two additional mice over 6 months. Mean plaque volumes were best fit with either a sigmoid function (mouse1: open triangles) or a cubic function (mouse2: open circles). Error bars show 95% CI. (b) Kinetics of the plaque densities (dotted lines) and mean volumes (colored lines showing nonlinear fitted functions) over time for all 3 mice imaged at least over a period of 6 months. Vertical dotted lines indicate time points when plaque densities did not further increase. (c) Relationship of amyloid plaque load (integrated plaque volume/imaging volume) and plaque density for each imaged position. Linear regression was performed for each age cohort. The slopes were statistically significant different from zero (F-test). (d) Comparison of the plaque densities between the young cohort of the current study and another group of mice of a further study. Line and error bars display mean with 95% CI. The means were not significant different (t-test). (e) Plaque density measured in APPPS1 mice at 4 months of age. Line and error bars display mean with 95% CI. The equations were used for curve fitting. [file 2051-5960-2-30-S2.ZIP]

Archive with 1 entries (1 files):
- 1564299052123647_MOESM2_ESM.eps
